# Supplementary material for: Survival Determinants and Treatment Outcomes of Patients with Small Cell Lung Cancer and Brain Metastases: A U.S. National Analysis
Source: Cancers (Basel). 2025 Nov 29;17(23):3833. doi: 10.3390/cancers17233833 (PMC12691287; doi:10.3390/cancers17233833)
Supplement: Supplementary file 1 [file cancers-17-03833-s001.zip]

Archive with 1 entries (1 files):
- cancers-3968229-supplementary.pdf
